# Supplementary material for: Development of a Cyclodextrin-Based Drug Delivery System to Improve the Physicochemical Properties of Ceftobiprole as a Model Antibiotic
Source: Int J Mol Sci. 2025 Jun 20;26(13):5953. doi: 10.3390/ijms26135953 (PMC12249915; doi:10.3390/ijms26135953)
Supplement: Supplementary file 1 [file ijms-26-05953-s001.zip]

Archive with 1 entries (1 files):
- ijms-3675701-supplementary.pdf
